# Supplementary material for: Are standardized caries risk assessment models effective in assessing actual caries status and future caries increment? A systematic review
Source: BMC Oral Health. 2018 Jul 16;18:123. doi: 10.1186/s12903-018-0585-4 (PMC6048716; doi:10.1186/s12903-018-0585-4)
Supplement: Supplementary file 3 — Quality assessment (XLSX 13 kb) [file 12903_2018_585_MOESM3_ESM.xlsx]

## Sheet: Foglio1
	yes	no	yes	no	yes	no	yes	no	yes	no	yes	no	yes	no	yes	no
Was the research question or objective in this paper clearly stated?
Was the study population clearly specified and defined?
Was the participation rate of eligible persons at least 50%?
Were all the subjects selected or recruited from the same or similar populations (including the same time period)? Were inclusion and exclusion criteria for being in the study prespecified and applied uniformly to all participants?
Was a sample size justification, power description, or variance and effect estimates provided?
For the analyses in this paper, were the exposure(s) of interest measured prior to the outcome(s) being measured?
Was the timeframe sufficient so that one could reasonably expect to see an association between exposure and outcome if it existed?
For exposures that can vary in amount or level, did the study examine different levels of the exposure as related to the outcome (e.g., categories of exposure, or exposure measured as continuous variable)?
Were the exposure measures (independent variables) clearly defined, valid, reliable, and implemented consistently across all study participants?
Was the exposure(s) assessed more than once over time?
Were the outcome measures (dependent variables) clearly defined, valid, reliable, and implemented consistently across all study participants?
Were the outcome assessors blinded to the exposure status of participants?
Was loss to follow-up after baseline 20% or less?
Were key potential confounding variables measured and adjusted statistically for their impact on the relationship between exposure(s) and outcome(s)?

## Sheet: Foglio2
	CRITERIA
Authors	1	2	3	4	5	6	7	8	9	10	11	12	13	14	Final	n yes
Childre Adolescents
Gao°, (2015) [44]	yes	yes	yes	yes	yes	yes	yes	yes	yes	no	yes	no	yes	yes	Good	12
Sundel, (2015) [28]	yes	yes	yes	yes	no	NA	NA	yes	yes	NA	yes	no	NA	no	Good	7
Cabral, (2014) [14]	no	yes	no	yes	no	NA	NA	yes	yes	NA	no	no	yes	no	Poor	5
Kemparaj, (2014) [43]	yes	no	no	no	no	no	yes	no	no	yes	no	no	yes	no	Poor	4
Gao°, (2013) [42]	yes	yes	no	yes	yes	NA	yes	yes	yes	NA	yes	no	yes	no	Good	9
Zukanovich, (2013) [16]	yes	yes	no	yes	no	yes	NA	yes	yes	no	yes	no	no	no	fair	7
Campus, (2012) [41]	yes	yes	yes	yes	yes	yes	yes	yes	yes	yes	yes	yes	yes	no	Good	13
Hebbal, (2012) [29]	yes	no	no	yes	no	NA	NA	no	yes	NA	yes	no	NA	no	Poor	4
Kavvadia, (2012) [30]	yes	yes	yes	yes	no	NA	NA	yes	no	NA	yes	no	NA	no	Fair	6
Gao, (2010) [26]	yes	yes	yes	yes	yes	yes	yes	yes	yes	NA	yes	no	yes	yes	Good	12
Petersson✪,(2010b) [45]	yes	yes	no	yes	no	yes	yes	yes	yes	yes	yes	yes	yes	yes	Good	12
Petersson, (2010a) [46]	yes	yes	no	yes	no	yes	yes	yes	yes	yes	yes	no	yes	no	Good	10
Campus, (2009) [10]	yes	yes	no	yes	yes	NA	NA	yes	yes	NA	yes	yes	yes	yes	Good	10
Holgerson, (2009) [25]	yes	yes	no	yes	no	no	yes	yes	yes	yes	no	yes	yes	no	Fair	9
Twetman, (2005) [11]	yes	yes	no	yes	no	yes	yes	yes	yes	no	yes	no	yes	yes	Good	10
Petersson★°, (2004) [36]	yes	yes	yes	yes	no	yes	yes	yes	yes	no	yes	no	NA	yes	Good	10
Petersson°, (2002) [9]	yes	yes	yes	yes	no	yes	yes	yes	yes	no	yes	no	NA	yes	Good	10
Adults																0
Petersson, (2015) [48]	yes	yes	yes	yes	yes	yes	yes	yes	yes	no	yes	no	no	yes	Good	11
Carta, (2015) [12]	yes	yes	no	yes	yes	yes	yes	yes	yes	NA	yes	no	NA	yes	Good	11
Chaffee, (2015) [49]	yes	yes	yes	yes	yes	yes	yes	yes	yes	no	yes	no	yes	yes	Good	11
Chang (2014) [32]	yes	yes	no	yes	no	yes	NA	yes	yes	NA	yes	no	yes	yes	Good	10
Chang and Kim, (2014) [40]	yes	yes	yes	yes	no	yes	yes	yes	yes	no	yes	no	yes	yes	Good	11
Lee, (2013) [33]	yes	yes	no	yes	no	yes	yes	yes	yes	NA	yes	no	NA	yes	Fair	9
Petersson, (2013) [7]	yes	yes	no	yes	no	yes	yes	yes	yes	NA	yes	no	yes	yes	Good	10
Celik, (2012) [47]	yes	no	no	yes	no	no	yes	yes	yes	yes	yes	no	yes	yes	Fair	9
Peker, (2012) [34]	yes	yes	no	yes	no	yes	yes	yes	yes	NA	yes	no	NA	NA	Fair	8
Sonbul, (2008) [35]	yes	yes	yes	yes	no	yes	yes	yes	yes	NA	yes	no	yes	yes	Good	11
Ruiz Miravet, (2007) [31]	yes	no	no	yes	no	no	NA	yes	no	NA	yes	no	no	no	Poor	4
Petersson∞★, (2004) [36]	yes	yes	no	yes	no	yes	yes	yes	yes	no	yes	no	NA	yes	Fair	8
Petersson∞, (2003) [1]	yes	yes	yes	yes	yes	yes	yes	yes	yes	no	yes	no	no	yes	Good	11
Both Children/Adults																0
Giacaman, (2013) [39]	yes	no	no	no	no	no	NA	yes	yes	NA	no	no	yes	no	Poor	4
Almosa, (2012) [37]	yes	yes	no	no	no	yes	yes	yes	yes	yes	yes	no	yes	no	Fair	9
Al Mulla, (2009) [38]	yes	yes	no	yes	no	yes	NA	yes	yes	no	yes	no	yes	yes	Fair	9
